# Supplementary material for: Single-Cell Profiles of Age-Related Osteoarthritis Uncover Underlying Heterogeneity Associated With Disease Progression
Source: Front Mol Biosci. 2022 Jan 10;8:748360. doi: 10.3389/fmolb.2021.748360 (PMC8784753; doi:10.3389/fmolb.2021.748360)
Supplement: Supplementary file 1 [file Table2.XLSX]

## Sheet: Sheet1
Gene	logFC	t	P.Value	adj.P.Val	B
AKT2	-0.737395	-6.67491	1.47e-06	0.0016556	5.38167
FBXW12	-1.65058	-6.64209	1.58e-06	0.0016556	5.31612
AGA	0.758458	6.51936	2.06e-06	0.0016556	5.06963
Y16709	-0.62305	-6.49067	2.19e-06	0.0016556	5.01171
TM6SF1	1.06001	6.48978	2.19e-06	0.0016556	5.0099
PRRC2C	-0.803034	-6.38151	2.78e-06	0.00179692	4.79015
COL6A1	-1.1849	-6.16939	4.43e-06	0.00198576	4.35473
ZNF160	-1.50109	-6.07774	5.43e-06	0.00198576	4.16468
UNC45A	-1.12075	-6.07534	5.46e-06	0.00198576	4.15968
TMEM259	-0.957133	-6.06851	5.54e-06	0.00198576	4.14548
GLYR1	-0.762746	-6.0044	6.39e-06	0.00198576	4.01174
THOC2	-0.643452	-5.9883	6.63e-06	0.00198576	3.9781
POLR1B	-1.01208	-5.89575	8.15e-06	0.00209101	3.78389
PDZRN4	1.31924	5.76579	1.09e-05	0.00244358	3.50934
NOL7	0.606587	5.73482	1.17e-05	0.00244358	3.44359
LOC440434	-0.633264	-5.72929	1.19e-05	0.00244358	3.43185
GDE1	0.763213	5.64895	1.42e-05	0.0026337	3.26073
RLF	-0.612904	-5.60747	1.57e-05	0.0026337	3.17206
HAUS2	-1.17456	-5.59961	1.59e-05	0.0026337	3.15524
SCAF11	-0.763706	-5.56026	1.74e-05	0.0026337	3.07091
CSF1	-0.695201	-5.55878	1.75e-05	0.0026337	3.06773
FGGY	0.627246	5.54561	1.8e-05	0.0026337	3.03948
TXNDC15	0.856998	5.52867	1.87e-05	0.00265214	3.00308
HHLA3	0.687944	5.48401	2.08e-05	0.00273725	2.90701
ANKRD10-IT1	-0.927787	-5.47573	2.11e-05	0.00273725	2.88916
SGPP1	1.10894	5.43442	2.33e-05	0.00284666	2.80006
MCL1	-0.881678	-5.41903	2.41e-05	0.00287147	2.76682
AKIP1	0.664104	5.33671	2.91e-05	0.00311033	2.58858
MTA1	-0.586816	-5.32305	3e-05	0.00311033	2.55893
NCK1	0.671848	5.32065	3.02e-05	0.00311033	2.55372
GSN	-1.24615	-5.28131	3.31e-05	0.00333036	2.46824
SPG21	-0.791387	-5.26986	3.4e-05	0.00334528	2.44334
TMEM230	0.848139	5.22921	3.73e-05	0.00346102	2.35479
PEX12	0.580531	5.22785	3.74e-05	0.00346102	2.35184
SC5D	0.650698	5.13605	4.63e-05	0.00419663	2.15133
NAP1L3	1.53642	5.11513	4.86e-05	0.00423037	2.10552
ZDHHC4	0.770719	5.10754	4.95e-05	0.00423037	2.0889
JUN	-1.69995	-5.08888	5.17e-05	0.00425736	2.04801
GADD45B	-1.76873	-5.06153	5.51e-05	0.00445626	1.98802
NKTR	-0.734895	-5.04636	5.71e-05	0.00451116	1.95471
PARVA	-0.72647	-5.03112	5.91e-05	0.00451116	1.92124
PXN	-0.936492	-5.02955	5.94e-05	0.00451116	1.91778
POP5	0.702364	5.01486	6.14e-05	0.00451116	1.8855
ITFG1	0.729646	5.00473	6.29e-05	0.00452204	1.86322
FKSG49	-0.588451	-4.9553	7.06e-05	0.00491928	1.75442
SNRNP70	-0.745653	-4.93661	7.37e-05	0.00506112	1.71324
ORC3	0.614228	4.91007	7.85e-05	0.00515167	1.6547
RAPGEF1	-0.61787	-4.89958	8.04e-05	0.00517499	1.63156
ESF1	-0.732654	-4.89589	8.11e-05	0.00517499	1.62343
DEPTOR	0.895011	4.83962	9.25e-05	0.00551599	1.49913
ERLIN2	0.690309	4.80812	9.96e-05	0.00575968	1.42945
MAFF	-0.729533	-4.8047	0.000100445	0.00575968	1.42188
C9orf16	0.648972	4.79794	0.000102052	0.00576263	1.40692
B3GALNT1	0.896323	4.7916	0.00010358	0.00576263	1.3929
RIOK3	-1.05677	-4.73953	0.000117063	0.00609537	1.27754
TNFRSF11B	0.967529	4.71847	0.000123006	0.00625404	1.23086
LRRFIP1	-0.942664	-4.71419	0.000124252	0.00625404	1.22135
TMEM243	0.654963	4.67793	0.00013532	0.0063854	1.14092
SEC23A	0.783179	4.65013	0.000144478	0.00661095	1.07918
KLF7	-0.593662	-4.62878	0.000151933	0.00674763	1.03175
DIP2A	-0.832658	-4.62042	0.000154955	0.0067495	1.01318
KCNMB1	0.709171	4.60553	0.000160492	0.00684132	0.980089
TMEM187	0.656639	4.60263	0.000161594	0.00684132	0.973636
BHLHE41	1.41262	4.58773	0.000167373	0.0069032	0.940514
PPP1R3C	1.42659	4.58562	0.000168208	0.0069032	0.935823
MAGI1	-0.768266	-4.56386	0.000177067	0.00709835	0.887442
CARD8	-0.752376	-4.5337	0.000190133	0.00742501	0.820337
DICER1	-0.835545	-4.5259	0.000193669	0.00744302	0.80297
ACOT13	0.731063	4.52544	0.00019388	0.00744302	0.801941
EAPP	0.799543	4.51159	0.000200325	0.00747586	0.771122
STAT5B	-0.599981	-4.48233	0.000214663	0.00777937	0.705973
NFKBIA	-0.732834	-4.47389	0.000218984	0.00782434	0.687189
EIF5A	-0.617305	-4.47317	0.000219358	0.00782434	0.685583
PIGF	0.640644	4.46484	0.000223723	0.00787435	0.667012
TBCB	0.644281	4.46387	0.000224236	0.00787435	0.664854
TLR7	1.42507	4.42959	0.000243163	0.00820806	0.588499
GTF2H2B	-0.640346	-4.42914	0.000243423	0.00820806	0.587492
RUFY2	-1.53987	-4.40412	0.000258257	0.00841659	0.531756
CCNL1	-1.37882	-4.39986	0.000260875	0.00842719	0.522254
PTN	1.89324	4.36404	0.000283948	0.00875023	0.442416
PTGS1	0.770843	4.36068	0.000286213	0.00876043	0.434932
SMC2	0.751741	4.35594	0.000289438	0.00879971	0.424376
GLT8D2	0.81933	4.34694	0.000295676	0.00881193	0.404292
POLR2I	0.59257	4.31103	0.000321904	0.00916745	0.324248
RIMS3	0.964074	4.30972	0.000322904	0.00916745	0.321328
FERMT2	-0.877914	-4.28296	0.000344025	0.00934488	0.261665
GTF2H3	-0.589368	-4.27177	0.000353258	0.00951662	0.23673
TBCC	0.594823	4.26874	0.0003558	0.00951662	0.229978
CTC-425F1.4	-0.591393	-4.26026	0.000363018	0.00956087	0.211071
RUFY3	-0.986392	-4.25516	0.000367427	0.00959238	0.199704
RNF19A	-0.604345	-4.25399	0.000368449	0.00959238	0.197089
PNMAL1	1.352	4.23495	0.000385448	0.00985014	0.15463
RPA1	0.645634	4.22348	0.000396056	0.00996741	0.129075
SERPINB6	0.587069	4.18717	0.000431625	0.0103453	0.0481388
NR4A1	-1.74013	-4.18143	0.000437537	0.0104216	0.0353372
ARGLU1	-0.683178	-4.17742	0.000441708	0.0104216	0.0264094
EBLN2	-0.630295	-4.16324	0.000456793	0.0105039	-0.00518619
UGCG	-0.95927	-4.14789	0.000473709	0.0107166	-0.0393947
STC1	-0.786694	-4.1463	0.000475504	0.0107166	-0.0429528
MYC	-1.37812	-4.13474	0.000488697	0.0108814	-0.0686963
PSMB10	0.718192	4.12335	0.000502057	0.0110197	-0.0940642
FOSL2	-0.899032	-4.1221	0.000503548	0.0110197	-0.0968521
SLC2A3	-1.27151	-4.11683	0.000509874	0.0111045	-0.108594
WIF1	1.2941	4.11161	0.000516223	0.011189	-0.120234
RAB40B	0.81833	4.09399	0.000538219	0.0114712	-0.15947
CD58	0.656458	4.088	0.000545902	0.0115558	-0.172798
NUDT11	0.617982	4.07994	0.000556429	0.0115956	-0.190757
LONRF1	-0.598379	-4.06722	0.000573448	0.0115956	-0.21908
TXLNGY	-0.755174	-4.06539	0.00057594	0.0115956	-0.223155
LINC00339	0.725323	4.0459	0.000603144	0.0118793	-0.266538
ZFP36	-1.21946	-4.04188	0.000608903	0.0119408	-0.275469
ARL3	0.593576	4.01868	0.000643283	0.0121495	-0.327084
FKBP5	-1.60501	-3.9956	0.000679416	0.012483	-0.378427
PLEC	-0.910501	-3.99432	0.000681473	0.012483	-0.381267
SLC5A3	1.02772	3.99313	0.000683398	0.012483	-0.383916
SPAG9	-0.591576	-3.98963	0.000689088	0.0125101	-0.391705
CRYZL1	0.776599	3.98685	0.000693625	0.0125101	-0.39787
IL11RA	0.998688	3.92477	0.000803384	0.0136436	-0.535807
2021-09-10	0.736846	3.87851	0.00089623	0.0145626	-0.638434
FLJ42627	-0.653198	-3.85972	0.000936948	0.014945	-0.680109
DDR2	-0.640229	-3.83921	0.000983453	0.0155771	-0.725537
IL6ST	-0.666586	-3.82284	0.00102223	0.0158044	-0.761791
HTR2B	1.40948	3.8068	0.00106168	0.0163031	-0.797288
TP53TG1	0.694889	3.78549	0.00111644	0.0168583	-0.844415
HLA-DQB1	1.27977	3.77497	0.00114452	0.0172249	-0.867686
LCAT	-0.664554	-3.77187	0.00115291	0.0172414	-0.87453
GNA14	0.623742	3.76508	0.00117154	0.0174575	-0.889544
IL1R1	-1.2053	-3.75274	0.00120612	0.0178154	-0.916787
AMIGO2	0.733374	3.75231	0.00120736	0.0178154	-0.917747
SFPQ	-0.721101	-3.72534	0.00128662	0.0184757	-0.977279
SETD8	-0.59146	-3.72161	0.00129798	0.01849	-0.985503
TRIL	1.07451	3.71449	0.00131992	0.018674	-1.00119
RPL37A	-0.609822	-3.7121	0.00132738	0.018674	-1.00647
TNFAIP3	-0.895883	-3.70732	0.00134242	0.0187113	-1.01701
TCFL5	0.617516	3.69555	0.00138016	0.0191196	-1.04295
DERA	0.701444	3.68297	0.00142165	0.0195747	-1.07066
MS4A2	0.597606	3.67692	0.00144203	0.0196758	-1.08397
ERAP2	1.68716	3.6706	0.00146365	0.019911	-1.0979
JUNB	-1.1676	-3.66542	0.00148158	0.0200945	-1.10928
HSPA2	0.683447	3.65955	0.00150219	0.0202527	-1.1222
BEX4	0.704283	3.64433	0.00155695	0.0206228	-1.15567
LOC100272216	-1.44147	-3.61344	0.00167418	0.0216687	-1.22351
LPAR6	0.852533	3.60659	0.00170132	0.0219572	-1.23854
PTPN22	0.600716	3.59057	0.00176657	0.0223536	-1.27369
SMCO4	0.596613	3.58766	0.00177867	0.0224439	-1.28006
NOTCH2NL	-1.03558	-3.57057	0.00185145	0.0229654	-1.3175
CYP1B1	-0.596126	-3.50721	0.0021478	0.0255399	-1.45602
GPR88	1.53564	3.49863	0.00219133	0.0257934	-1.47472
LOX	0.978044	3.4744	0.00231912	0.0269632	-1.52753
EML1	0.766664	3.4323	0.00255865	0.0285485	-1.61906
CASP1	0.601182	3.39607	0.00278418	0.0302161	-1.69765
MGAT4A	0.606196	3.3863	0.00284823	0.0307935	-1.7188
YBX3	-0.584373	-3.38214	0.00287594	0.0308832	-1.7278
GTF2H5	0.728144	3.36396	0.00300023	0.0315337	-1.76712
FAM63B	0.805623	3.35452	0.00306676	0.0317904	-1.78749
ADAMTS9	-1.40198	-3.34937	0.00310372	0.0321001	-1.79862
SGMS1	0.697494	3.33039	0.00324358	0.0329449	-1.83955
ITGA5	-0.672099	-3.30571	0.00343469	0.0344229	-1.89268
EPHA3	0.59649	3.29255	0.00354106	0.0348153	-1.92097
ATP8B4	0.749101	3.28641	0.00359179	0.0348153	-1.93416
ZNF587	-0.597246	-3.28058	0.00364062	0.0351642	-1.94668
DDX3Y	-1.6252	-3.27484	0.00368933	0.0353333	-1.959
NTAN1	0.641965	3.2735	0.00370075	0.0353679	-1.96187
IL10RA	0.608606	3.26509	0.00377349	0.0359012	-1.97991
SYNC	0.688958	3.26172	0.003803	0.0359658	-1.98713
EMP1	-0.784632	-3.25688	0.00384586	0.0361397	-1.99751
VEGFA	-1.1704	-3.22892	0.00410241	0.0376193	-2.05732
CHD1	-0.768741	-3.22385	0.00415072	0.0377716	-2.06815
NR4A3	-1.13227	-3.21192	0.00426647	0.0383116	-2.09361
RND1	-0.587942	-3.19513	0.00443476	0.0395755	-2.12939
TMEM14B	0.653644	3.17219	0.00467527	0.0406217	-2.17822
MYL6B	0.742958	3.1563	0.00484917	0.0413436	-2.21196
NDUFB8	-0.786609	-3.15138	0.00490428	0.0413791	-2.22239
VAMP8	0.792687	3.10713	0.00542802	0.0444646	-2.31603
XIST	2.1218	3.10606	0.00544124	0.0444925	-2.31827
TBL1XR1	0.70277	3.10138	0.00549992	0.0446499	-2.32816
KDM6B	-0.772705	-3.08195	0.00574979	0.0457201	-2.36911
PRELP	1.12162	3.07612	0.00582681	0.0458349	-2.38137
CCNG2	0.853743	3.07603	0.00582801	0.0458349	-2.38156
KCNN4	0.650437	3.05726	0.00608321	0.0471059	-2.42102
ZFYVE21	0.631533	3.05542	0.00610883	0.0472235	-2.42489
HYMAI	-0.583016	-3.04179	0.00630153	0.0481382	-2.45347
THBS4	0.984282	3.03388	0.00641602	0.048564	-2.47004
EFNB2	-0.711849	-3.03277	0.00643232	0.048564	-2.47237
HPGDS	0.714001	3.0255	0.00653956	0.0490467	-2.48757
SAMSN1	0.722377	3.01849	0.0066448	0.0495888	-2.50225
NUDT1	0.614798	3.01697	0.0066677	0.0495888	-2.50541
PTGS2	-1.37402	-3.01187	0.00674543	0.0498551	-2.51607
PRSS23	0.581612	3.00937	0.00678389	0.0499691	-2.52129
