# Supplementary material for: Single-Cell Profiles of Age-Related Osteoarthritis Uncover Underlying Heterogeneity Associated With Disease Progression
Source: Front Mol Biosci. 2022 Jan 10;8:748360. doi: 10.3389/fmolb.2021.748360 (PMC8784753; doi:10.3389/fmolb.2021.748360)
Supplement: Supplementary file 2 [file Table1.XLSX]

## Sheet: Sheet1
Gene	logFC	t	P.Value	adj.P.Val	B
FOSL2	-1.8408	-15.7811	6.73e-13	3.05e-09	19.1547
CEBPD	-3.15148	-12.4777	5.25e-11	1.19e-07	15.2248
KLF4	-2.33125	-11.8779	1.28e-10	1.6e-07	14.3988
GADD45B	-3.05288	-11.8102	1.41e-10	1.6e-07	14.3031
TPPP3	2.3602	11.2365	3.43e-10	3.05e-07	13.4715
NFKBIA	-2.21872	-11.1336	4.03e-10	3.05e-07	13.3183
GAL3ST4	1.15181	9.78552	3.77e-09	2.44e-06	11.1919
ZFP36	-2.05255	-9.63916	4.86e-09	2.75e-06	10.9471
PRSS23	1.51184	9.34016	8.26e-09	3.99e-06	10.438
THY1	1.85238	9.25858	9.56e-09	3.99e-06	10.297
MT1HL1	-1.13004	-9.25029	9.7e-09	3.99e-06	10.2826
TREM2	1.59719	9.14987	1.16e-08	4.39e-06	10.1076
TNFAIP3	-2.4492	-9.01419	1.49e-08	4.61e-06	9.86908
MYC	-2.44781	-8.9863	1.57e-08	4.61e-06	9.81972
CRIP1	2.08024	8.97505	1.6e-08	4.61e-06	9.79978
PTGDS	2.24682	8.96515	1.63e-08	4.61e-06	9.78222
HPGDS	1.48634	8.92571	1.75e-08	4.66e-06	9.71212
HLA-DPB1	1.74476	8.58288	3.31e-08	8.34e-06	9.09365
CCNL1	-1.86073	-8.35711	5.09e-08	1.21e-05	8.67727
MAFF	-1.19152	-8.27043	6.01e-08	1.31e-05	8.51547
TLR7	1.54472	8.26286	6.09e-08	1.31e-05	8.50129
SRSF7	-0.605462	-8.1932	6.97e-08	1.44e-05	8.3704
LST1	1.06812	7.92584	1.17e-07	2.31e-05	7.86158
MXI1	-1.13812	-7.8715	1.31e-07	2.47e-05	7.75692
RGS19	0.714349	7.80257	1.5e-07	2.72e-05	7.62352
IL11RA	1.05359	7.78282	1.56e-07	2.72e-05	7.58518
MT1G	-1.28899	-7.74706	1.67e-07	2.75e-05	7.51559
RGS2	-2.06358	-7.7389	1.7e-07	2.75e-05	7.49969
ARHGAP25	0.802789	7.66048	1.99e-07	3.11e-05	7.34637
MT1X	-1.68392	-7.60281	2.24e-07	3.28e-05	7.23306
ANKH	2.23969	7.60013	2.25e-07	3.28e-05	7.22779
PCOLCE	1.35091	7.57574	2.36e-07	3.29e-05	7.17971
ADAMTSL3	1.3379	7.56764	2.4e-07	3.29e-05	7.16372
SLCO4A1	-1.78226	-7.49198	2.8e-07	3.73e-05	7.01394
IGLV1-44	3.47568	7.46873	2.93e-07	3.79e-05	6.96776
THBS4	1.18456	7.41247	3.29e-07	4.03e-05	6.85566
APOD	-4.00967	-7.40426	3.34e-07	4.03e-05	6.83926
NR4A2	-2.09199	-7.39897	3.38e-07	4.03e-05	6.82869
YBX3	-1.07976	-7.32428	3.94e-07	4.57e-05	6.67903
BTN3A3	0.803844	7.21374	4.94e-07	5.6e-05	6.45606
BTG3	-0.7293	-7.19974	5.09e-07	5.62e-05	6.42771
LRRC15	2.01512	7.16764	5.44e-07	5.81e-05	6.36256
VWA5A	0.634922	7.16095	5.51e-07	5.81e-05	6.34897
SLC5A3	1.49434	7.11029	6.12e-07	6.3e-05	6.24582
SELPLG	0.633505	7.0789	6.54e-07	6.58e-05	6.18173
ANGPTL2	1.38878	7.02774	7.27e-07	7.16e-05	6.07697
B3GALNT1	0.58516	6.95775	8.42e-07	8.12e-05	5.93306
PMAIP1	-1.42146	-6.9414	8.72e-07	8.21e-05	5.89934
ARHGEF40	0.682674	6.93268	8.88e-07	8.21e-05	5.88133
CFLAR	-0.836375	-6.91614	9.19e-07	8.33e-05	5.84717
RRAD	-1.44761	-6.8844	9.83e-07	8.73e-05	5.78148
COL1A2	1.89304	6.87357	1.01e-06	8.76e-05	5.75905
DNAJB1	-1.54566	-6.83903	1.08e-06	9.25e-05	5.68736
PTPN6	0.687489	6.75666	1.29e-06	0.000106106	5.51574
PPIC	1.24497	6.72246	1.39e-06	0.000112081	5.44422
EPHA3	1.20654	6.70031	1.45e-06	0.000115441	5.3978
MYL6B	0.718007	6.61661	1.74e-06	0.000135697	5.22182
DDX24	-0.719422	-6.59408	1.82e-06	0.000140006	5.17428
JUN	-2.17282	-6.5614	1.96e-06	0.000144657	5.10521
GLT8D2	1.1194	6.56096	1.96e-06	0.000144657	5.10427
TRAF3IP2	-1.01748	-6.55582	1.98e-06	0.000144657	5.0934
JUNB	-1.62412	-6.52145	2.13e-06	0.000153305	5.02058
SLC46A3	0.653958	6.42035	2.65e-06	0.00018781	4.80546
PRMT2	0.770929	6.36139	3.02e-06	0.00020884	4.6794
TRIL	0.86547	6.35738	3.04e-06	0.00020884	4.67079
PLA2G15	0.853281	6.32132	3.29e-06	0.000219279	4.59345
FAP	2.07952	6.31112	3.37e-06	0.000220968	4.57154
LILRB2	0.636142	6.27158	3.67e-06	0.000234135	4.48648
CD300A	0.718525	6.2251	4.06e-06	0.000252142	4.38625
CCDC59	-1.22924	-6.19215	4.37e-06	0.000267407	4.31502
SLC2A3	-2.04758	-6.16307	4.66e-06	0.000281279	4.25205
CRISPLD2	-1.94574	-6.13238	4.98e-06	0.000297011	4.18546
NCF1	1.07862	6.07466	5.66e-06	0.00033303	4.05995
SPARC	1.0663	6.05519	5.91e-06	0.000343252	4.0175
EMP1	-1.53804	-6.00392	6.62e-06	0.000373776	3.90554
RLF	-0.945815	-5.99979	6.68e-06	0.000373776	3.89651
CLTC	0.785623	5.95454	7.39e-06	0.000408321	3.79743
VEGFC	1.51124	5.92421	7.91e-06	0.000431623	3.73087
LONRF1	-0.675726	-5.90525	8.25e-06	0.000444924	3.68921
OLFML2B	1.21455	5.86316	9.06e-06	0.000467093	3.59658
TYMS	0.690062	5.8627	9.07e-06	0.000467093	3.59556
PTGS1	0.71453	5.8514	9.31e-06	0.000470245	3.57066
ITPKC	-0.843173	-5.84966	9.34e-06	0.000470245	3.56682
FOLR2	1.11143	5.82675	9.83e-06	0.000489584	3.51628
AIF1	0.723336	5.79479	1.06e-05	0.000520273	3.44568
FCGRT	0.89691	5.75531	1.15e-05	0.000562433	3.35831
CXCL3	-1.99514	-5.75058	1.17e-05	0.000562433	3.34782
SLC22A18	0.59446	5.72787	1.23e-05	0.000585716	3.29748
MYO1F	0.744024	5.66059	1.43e-05	0.000667735	3.14799
FCER1A	1.27808	5.63881	1.5e-05	0.000687294	3.0995
NAP1L3	1.26235	5.62598	1.55e-05	0.000697731	3.07091
LMCD1	-0.881184	-5.62332	1.56e-05	0.000697731	3.06498
MMP1	2.84244	5.59443	1.66e-05	0.000730492	3.00053
PSMB9	0.808479	5.57202	1.75e-05	0.000761218	2.95048
H1FX	-1.62163	-5.56355	1.78e-05	0.000768599	2.93156
NGDN	-0.62103	-5.5563	1.81e-05	0.000774004	2.91534
PTPRF	0.666244	5.44001	2.36e-05	0.000981048	2.65465
GSAP	0.856943	5.42163	2.46e-05	0.00101381	2.61335
STC1	-1.08969	-5.38304	2.69e-05	0.00108762	2.52649
CDC42EP4	-0.664872	-5.35751	2.85e-05	0.00113291	2.46896
NOV	0.852148	5.35199	2.89e-05	0.00113736	2.45652
GLRX	-1.06411	-5.33567	3e-05	0.00116686	2.41969
RSL1D1	-0.767352	-5.33331	3.01e-05	0.00116686	2.41437
BGN	1.38212	5.32564	3.07e-05	0.00117753	2.39705
DOCK4	1.07359	5.30828	3.19e-05	0.00121512	2.35784
TMCO3	0.689448	5.3029	3.23e-05	0.00121998	2.34569
DOK2	0.672295	5.28346	3.38e-05	0.00126517	2.30177
PTGS2	-2.29285	-5.26831	3.5e-05	0.00129931	2.26749
PFKFB3	-1.57189	-5.25308	3.62e-05	0.00133473	2.23302
PSMB10	0.857659	5.17665	4.32e-05	0.00157465	2.0598
MTMR11	0.619709	5.17439	4.35e-05	0.00157465	2.05465
NDUFA3	0.759704	5.1598	4.49e-05	0.00161569	2.02153
PLXDC1	0.992274	5.15232	4.57e-05	0.00163089	2.00456
C14orf132	1.19448	5.13853	4.72e-05	0.00165763	1.97322
ZBTB43	-0.584323	-5.13404	4.77e-05	0.00166204	1.96302
CXCL8	-1.56123	-5.10265	5.13e-05	0.00176017	1.89165
OLR1	1.7481	5.0585	5.68e-05	0.00190637	1.79114
PRKCA	0.679141	5.05533	5.72e-05	0.00190637	1.78392
LASP1	0.778349	5.04596	5.85e-05	0.00193403	1.76258
ICAM3	0.604154	5.03722	5.97e-05	0.00194334	1.74264
ARL4A	-0.784988	-5.03319	6.03e-05	0.00194334	1.73346
GPX3	-1.13496	-5.03149	6.05e-05	0.00194334	1.72959
NR4A1	-1.48429	-5.02781	6.1e-05	0.00194624	1.72119
GPX7	0.580387	4.99732	6.55e-05	0.00207251	1.65164
CHD1	-1.18988	-4.99174	6.63e-05	0.00207251	1.63892
ADAMTS5	-1.86433	-4.9875	6.7e-05	0.00207873	1.62922
FNDC4	-0.694036	-4.97441	6.91e-05	0.00211282	1.59934
GJA4	-0.71076	-4.96495	7.06e-05	0.0021322	1.57774
SAT1	-0.945925	-4.96116	7.12e-05	0.0021368	1.5691
GTF2H5	0.613027	4.95563	7.22e-05	0.00215028	1.55645
TMEM51	0.826507	4.94439	7.41e-05	0.00217412	1.53077
CD52	0.779625	4.94433	7.41e-05	0.00217412	1.53064
TBL1XR1	1.10947	4.93078	7.64e-05	0.00219973	1.49968
METAP2	-0.595712	-4.92923	7.67e-05	0.00219973	1.49612
TBC1D8	-0.787085	-4.92191	7.8e-05	0.00222347	1.47939
ITGA5	-0.973121	-4.91261	7.98e-05	0.00225779	1.45812
RRAGC	-0.597207	-4.90997	8.02e-05	0.00225779	1.45209
MAP3K8	-1.34778	-4.90434	8.13e-05	0.00225952	1.43922
FAM60A	-0.694979	-4.86866	8.84e-05	0.00242577	1.35757
CRABP2	0.699983	4.85176	9.19e-05	0.00249313	1.31887
SCML1	-0.819929	-4.84855	9.26e-05	0.00249693	1.31152
TRBC1	0.951168	4.83559	9.54e-05	0.00255843	1.28183
SLC43A3	-0.627209	-4.82467	9.79e-05	0.00259382	1.25681
HTR2B	0.812313	4.8173	9.96e-05	0.00262348	1.23993
CASP1	0.763415	4.78298	0.000107933	0.00280998	1.16124
CCL8	-1.15038	-4.77675	0.000109516	0.00283491	1.14696
ST5	0.792565	4.77113	0.000110965	0.00285608	1.13407
PNMAL1	0.781614	4.74029	0.000119268	0.00303394	1.06332
FHL5	-0.880283	-4.73809	0.000119884	0.00303394	1.05827
HLA-DQB1	1.47317	4.72633	0.000123233	0.00310137	1.03126
SLC7A7	0.934948	4.68972	0.000134268	0.0033604	0.947215
CYP26B1	-1.02552	-4.67655	0.000138479	0.00344675	0.916955
KCNN4	0.649051	4.66777	0.00014136	0.00349923	0.896779
EDNRB	-1.09012	-4.63159	0.000153879	0.0037477	0.813651
FRMD4B	1.09538	4.61457	0.000160153	0.00383382	0.774511
MCL1	-0.81764	-4.60387	0.000164227	0.00389502	0.749913
FAM107A	-0.644355	-4.59674	0.000166998	0.0039401	0.733533
ACKR3	-1.07983	-4.58891	0.000170099	0.00397693	0.715514
PTPRD	0.774226	4.57823	0.000174422	0.00405195	0.690948
NCOA3	-0.85428	-4.5515	0.000185728	0.0042926	0.62947
TPSAB1	1.28283	4.53338	0.000193811	0.00441188	0.587781
ZFP36L2	-0.951708	-4.49519	0.000212027	0.00472836	0.499899
TGFBR3	-1.36839	-4.49517	0.000212034	0.00472836	0.499866
SEMA3A	0.866978	4.49337	0.000212933	0.00472836	0.495729
VCAN	1.30582	4.48609	0.000216615	0.00475725	0.478959
GRN	0.934524	4.48495	0.000217198	0.00475725	0.476332
LINC00312	-1.08435	-4.48458	0.000217384	0.00475725	0.475492
TM6SF1	0.9808	4.46628	0.000226954	0.00492161	0.433364
NAP1L1	-0.589575	-4.46606	0.000227068	0.00492161	0.432873
EML1	1.03611	4.45549	0.00023279	0.00499782	0.408536
AK1	0.734477	4.44458	0.000238848	0.00505599	0.38342
PTN	1.69332	4.425	0.000250117	0.005267	0.338357
ADA	-0.666674	-4.42326	0.000251142	0.005267	0.334362
RAP2B	0.734197	4.39463	0.000268663	0.00558276	0.26846
GCH1	-2.13526	-4.33344	0.000310342	0.00639023	0.127603
RCBTB2	0.683546	4.31262	0.000325961	0.00665136	0.0796707
USP47	-0.786363	-4.29537	0.000339492	0.00686562	0.0399753
GUSB	0.641344	4.28799	0.000345453	0.00695512	0.0229908
SH3BGRL3	0.734598	4.27844	0.000353322	0.00708208	0.00101477
IRAK3	-0.853742	-4.27623	0.000355162	0.0070876	-0.00405328
CBX1	0.732791	4.26995	0.000360465	0.00716187	-0.0185114
DOCK2	0.891914	4.24956	0.000378223	0.00748187	-0.065415
OLFM1	-0.764235	-4.23051	0.000395608	0.00774957	-0.109238
FADS3	-0.77418	-4.22362	0.000402094	0.00775101	-0.125093
PTP4A1	-0.605727	-4.21714	0.000408288	0.00778528	-0.139996
CLEC4A	0.645797	4.21651	0.000408892	0.00778528	-0.141435
LAMA2	-1.54613	-4.21637	0.000409028	0.00778528	-0.14176
NDRG1	-0.766225	-4.20294	0.000422197	0.00790311	-0.172647
CLDN5	-0.981959	-4.19867	0.000426478	0.00793144	-0.182478
NM_002155	-0.911465	-4.19794	0.000427212	0.00793144	-0.184156
H2AFV	0.614189	4.19375	0.000431454	0.0079775	-0.193784
DPYSL3	0.877188	4.18254	0.000443016	0.00809345	-0.219552
SEMA5A	1.07909	4.17711	0.000448735	0.00813107	-0.232048
ELF1	-0.663943	-4.17106	0.000455178	0.00818172	-0.245938
LTBP3	0.956601	4.17012	0.000456191	0.00818172	-0.248102
SMCO4	0.891187	4.1663	0.000460327	0.00820977	-0.256895
TMEM230	0.950573	4.13302	0.000497934	0.00860932	-0.333372
FZD1	0.707678	4.12282	0.000510063	0.0087855	-0.356802
SMAD7	-0.908156	-4.11971	0.000513819	0.00881667	-0.363944
TWIST1	-1.05792	-4.09301	0.000547231	0.00928449	-0.425256
CD37	1.01861	4.08724	0.000554729	0.00934171	-0.438495
UNC119B	0.623126	4.06238	0.000588234	0.0097608	-0.495541
TCERG1	-0.75973	-4.0542	0.000599703	0.0098538	-0.51432
MNDA	0.899544	4.03443	0.000628335	0.010191	-0.559663
GNE	-0.731516	-4.03242	0.000631317	0.010191	-0.564264
TMEM38B	-0.723956	-4.02305	0.000645425	0.0103432	-0.585747
VEGFA	-1.32465	-4.02207	0.000646925	0.0103432	-0.588003
TRIB2	0.646578	4.00438	0.000674485	0.0106066	-0.628542
SOX17	-1.02966	-4.00365	0.000675643	0.0106066	-0.630209
GCHFR	1.01741	4.00301	0.000676671	0.0106066	-0.631686
HSPD1	-0.613769	-4.00026	0.000681078	0.0106389	-0.637992
AOX1	-1.04828	-3.98356	0.00070843	0.0109529	-0.676239
FMO2	-1.24522	-3.97667	0.000720039	0.0110945	-0.692024
IL10RA	0.818728	3.97344	0.000725537	0.0111052	-0.699411
XYLT1	1.16941	3.97338	0.000725639	0.0111052	-0.699547
ENTPD1	0.754437	3.97116	0.000729453	0.011126	-0.704638
SFPQ	-0.726942	-3.93971	0.000785584	0.0118623	-0.776601
GUK1	0.594678	3.88031	0.000903625	0.0131529	-0.912376
DYNLL1	0.735775	3.82375	0.00103234	0.0143893	-1.0414
DPT	1.43536	3.81473	0.00105447	0.0145772	-1.06193
APOB	-0.843834	-3.78356	0.0011347	0.0154696	-1.13289
TMEM135	-0.66621	-3.76887	0.00117457	0.0158411	-1.1663
IFI27	1.03295	3.76647	0.00118122	0.0158781	-1.17176
IGLJ3	1.3206	3.74972	0.00122865	0.016322	-1.20983
PTGER4	0.74056	3.72589	0.0012994	0.017052	-1.26394
GNPDA1	0.589426	3.71694	0.00132701	0.0173237	-1.28425
NTAN1	0.719251	3.71313	0.00133895	0.0174294	-1.2929
PENK	0.974954	3.70723	0.00135763	0.0176219	-1.30628
PTPRG	-1.04748	-3.70296	0.0013713	0.0177102	-1.31596
NOX4	-0.951347	-3.70266	0.00137224	0.0177102	-1.31662
PLK3	-0.677714	-3.6995	0.00138249	0.0177917	-1.32381
DUOX2	-1.03729	-3.69357	0.00140184	0.0179896	-1.33723
KCTD9	-0.67692	-3.69219	0.00140638	0.0179969	-1.34035
ASNS	-0.880064	-3.68125	0.00144298	0.0183615	-1.36515
LYZ	1.17255	3.66733	0.00149087	0.0188124	-1.39666
FKBP5	-1.74073	-3.66184	0.00151017	0.018898	-1.40907
GPR116	-0.648194	-3.6582	0.00152313	0.0190077	-1.41732
SELL	0.746342	3.62874	0.00163199	0.020035	-1.48389
SLCO2A1	-0.62756	-3.59753	0.00175576	0.0210413	-1.55434
DDX3Y	-1.70292	-3.58251	0.00181855	0.0215656	-1.58818
PPP1CC	0.69301	3.57157	0.0018657	0.0217399	-1.61282
NUCB1	0.602744	3.55901	0.00192131	0.0220902	-1.64109
CD83	-0.615615	-3.52939	0.00205894	0.0233175	-1.70764
EFNB2	-0.803966	-3.49649	0.00222324	0.0243738	-1.78144
IDI1	-0.614481	-3.49566	0.00222754	0.0243738	-1.78329
PTEN	-0.974352	-3.47996	0.0023106	0.0250408	-1.81846
HNMT	0.642076	3.46634	0.00238512	0.0255445	-1.84893
RAN	-0.712967	-3.4662	0.00238589	0.0255445	-1.84924
COL16A1	0.853928	3.45882	0.00242727	0.0258719	-1.86575
PRNP	0.66477	3.44925	0.00248191	0.0262688	-1.8871
MFAP5	-1.84644	-3.44133	0.00252808	0.0263876	-1.90479
PROS1	0.640865	3.43368	0.0025735	0.0267194	-1.92187
LMO2	0.625145	3.43265	0.00257966	0.0267194	-1.92416
SERPINE1	-1.28902	-3.43014	0.00259477	0.0267194	-1.92976
ALDH2	0.64114	3.42215	0.00264342	0.0271535	-1.94757
ITGAV	0.621344	3.406	0.00274454	0.0279552	-1.98355
ICAM1	-1.02152	-3.40575	0.00274615	0.0279552	-1.98411
APLP2	0.904625	3.3977	0.002798	0.0282923	-2.00203
ACOT13	0.707303	3.32339	0.00332394	0.0322224	-2.16685
HEG1	0.695006	3.29735	0.00353023	0.0336673	-2.22437
DUSP10	-0.628077	-3.27347	0.00373033	0.035059	-2.277
IRS1	-0.732953	-3.23329	0.00409237	0.0376797	-2.36532
P4HB	0.609967	3.22527	0.00416858	0.0381488	-2.3829
XIST	2.04156	3.20531	0.00436441	0.0393295	-2.42661
IRF1	-0.810336	-3.19695	0.004449	0.0396732	-2.44488
CHST7	-1.02618	-3.17063	0.00472612	0.0413307	-2.50235
EBF2	-0.600713	-3.15154	0.00493736	0.0427653	-2.54391
CTSB	0.606698	3.1499	0.00495599	0.0428447	-2.54749
CCR1	0.587826	3.14095	0.00505855	0.0433587	-2.56694
AQP1	0.745386	3.13826	0.00508986	0.043422	-2.5728
PLN	-0.743671	-3.13519	0.00512564	0.043645	-2.57945
SSPN	0.84552	3.1309	0.00517624	0.0439932	-2.58878
CHORDC1	-0.678322	-3.12714	0.00522091	0.0441411	-2.59693
VGLL4	-0.667491	-3.12698	0.00522288	0.0441411	-2.59729
SAMSN1	1.0844	3.11495	0.00536849	0.0451192	-2.62338
